# Supplementary material for: Zeolite Heulandite Modified with N,N′-bis(3-Triethoxysilylpropyl)thiourea—Adsorption of Ni(II) and Cu(II) Ions: A Quantum Chemical Insight into the Mechanism
Source: Molecules. 2025 Dec 17;30(24):4811. doi: 10.3390/molecules30244811 (PMC12736353; doi:10.3390/molecules30244811)
Supplement: Supplementary file 1 [file molecules-30-04811-s001.zip]

Archive with 1 entries (1 files):
- molecules-4011559-supplementary.pdf
